# Supplementary material for: Epigenetic inflammation signatures and lung cancer risk among never-smoking women: a nested case-control study
Source: medRxiv. 2026 Apr 29:2026.04.27.26351864. Preprint. [Version 1] doi: 10.64898/2026.04.27.26351864 (PMC13142569; doi:10.64898/2026.04.27.26351864)
Supplement: Supplement 1 [file media-1.xlsx]

## Sheet: List of Tables
List of Tables
Table S1. Overview of plasma protein measurements in the SWHS nested case-control study: number of cases, controls, and matched sets with complete pairs
Table S2. A priori grouped functional immune–inflammatory modules and constituent proteins
Table S3. Weighted Spearman correlation coefficients among DNAm-IRS, circulating CRP and IL-6 levels, and DNAm-derived smoking pack-years in never-smoking women from the Shanghai Women's Health Study (n = 1366)
Table S4. Associations between DNAm-IRS and lung cancer among never-smoking women in the prospective Shanghai Women's Health Study (n = 1,366)
Table S5. Associations between DNAm-IRS and histology confirmed lung cancer among never-smoking women in the prospective Shanghai Women's Health Study (n = 1,102)
Table S6. Associations between DNAm-IRS and lung cancer among never-smoking women in the prospective Shanghai Women's Health Study, excluding cases diagnosed within 2 years of blood collection (n = 1,298)
Table S7. Associations between DNAm-IRS and lung cancer risk among never-smoking women, stratified by the median interval from blood collection to diagnosis (10.07 years), in the prospective Shanghai Women’s Health Study (n = 1,366)
Table S8. Associations between DNAm-IRS and lung adenocarcinoma among never-smoking women in the prospective Shanghai Women's Health Study (n = 790)
Table S9. Associations between DNAm-IRS and lung adenocarcinoma among never-smoking women in the prospective Shanghai Women's Health Study, excluding cases diagnosed within 2 years of blood collection (n = 746)
Table S10. Associations between DNAm-IRS and lung adenocarcinoma among never-smoking women, stratified by the median interval from blood collection to diagnosis (10.07 years), in the prospective Shanghai Women’s Health Study (n = 790)
Table S11. Joint effects and statistical interaction of DNAm-IRS and DNAm-derived pack-years on overall lung cancer risk using conditional logistic regression models.
Table S12. Joint effects and statistical interaction of DNAm-IRS and DNAm-derived pack-years on lung adenocarcinoma risk using conditional logistic regression models.
Table S13. Associations between selected DNAm-IRS and functional immune-inflammatory protein modules among never smokers in the Shanghai Women's Health Study
Table 14. Associations between DNAm-based inflammation risk scores and logit-transformed leukocyte cell-type proportions in the SWHS
Table S15. Associations between targeted immune-inflammatory protein functional modules and lung cancer risk among never-smoking women in the prospective Shanghai Women’s Health Study
Table S16. Associations between estimated immune cell types and lung cancer risk among never-smoking women in SWHS (n = 1366)

## Sheet: Table S1
Table S1. Overview of plasma protein measurements in the SWHS nested case-control study: number of cases, controls, and matched sets with complete pairs
Protein	Full name	N_cases	N_controls	Total N	n_matchsets_any	n_matchsets_complete_pair
CCL21/6Ckine	6Ckine	265	222	487	266	221
CXCL13/BCA-1	B-cell-attracting chemokine 1	265	222	487	266	221
CCL19/MIP-3β	C-C motif chemokine ligand 19	265	222	487	266	221
CCL20/MIP-3α	C-C motif chemokine ligand 20	265	222	487	266	221
CRP	C-reactive protein	257	214	471	262	209
CCL27/CTACK	Cutaneous T-cell-attracting chemokine	265	222	487	266	221
CXCL11/I-TAC	C-X-C motif chemokine ligand 11	265	222	487	266	221
CXCL6/GCP-2	C-X-C motif chemokine ligand 6	265	222	487	266	221
CXCL9/MIG	C-X-C motif chemokine ligand 9	265	222	487	266	221
CXCL5/ENA-78	Epithelial neutrophil-activating peptide 78	265	222	487	266	221
CCL11/Eotaxin	Eotaxin	265	222	487	266	221
CCL24/Eotaxin-2	Eotaxin-2	265	222	487	266	221
CX3CL1/Fractalkine	Fractalkine	212	185	397	237	160
GM-CSF/CSF2	Granulocyte-macrophage colony-stimulating factor	228	198	426	253	173
GRO	Growth-regulated oncogene	265	222	487	266	221
IL-16	Interleukin-16	265	222	487	266	221
IL-1RA/IL1RN	Interleukin-1 receptor antagonist	265	222	487	266	221
IL-10	Interleukin-10	213	184	397	236	161
IL-12p70	Interleukin-12 p70	228	198	426	253	173
IL-13	Interleukin-13	228	198	426	253	173
IL-17A	Interleukin-17A	228	198	426	253	173
IL-1β	Interleukin-1 beta	228	198	426	253	173
IL-21	Interleukin-21	228	198	426	253	173
IL-23	Interleukin-23	228	198	426	253	173
IL-6	Interleukin-6	228	198	426	253	173
IL-7	Interleukin-7	228	198	426	253	173
IL-8/CXCL8	Interleukin-8	228	198	426	253	173
CXCL10/IP-10	Interferon gamma-induced protein 10	265	222	487	266	221
CCL2/MCP-1	Monocyte chemoattractant protein 1	265	222	487	266	221
CCL8/MCP-2	Monocyte chemoattractant protein 2	265	222	487	266	221
CCL13/MCP-4	Monocyte chemoattractant protein 4	265	222	487	266	221
CCL22/MDC	Macrophage-derived chemokine	265	222	487	266	221
CCL4/MIP-1β	Macrophage inflammatory protein-1 beta	265	222	487	266	221
CCL15/MIP-1δ	Macrophage inflammatory protein-1 delta	265	222	487	266	221
CCL3/MIP-1α	Macrophage inflammatory protein-1 alpha	228	198	426	253	173
SAA	Serum amyloid A	257	214	471	262	209
SAP/APCS	Serum amyloid P	257	214	471	262	209
CXCL12/SDF-1α/β	Stromal cell-derived factor 1 alpha/beta	265	222	487	266	221
CCL17/TARC	Thymus and activation-regulated chemokine	265	222	487	266	221
TNF-α/TNFA	Tumor necrosis factor alpha	265	222	487	266	221
TRAIL/TNFSF10	TNF-related apoptosis-inducing ligand	265	222	487	266	221

## Sheet: Table S2
Table S2. A priori grouped functional immune–inflammatory modules and constituent proteins
Protein	Full name	Functional module	Biological function
CRP	C-reactive protein	Acute_phase_systemic_inflammation	Acute-phase and systemic inflammatory signaling
SAA	Serum amyloid A
SAP	Serum amyloid P
IL-6	Interleukin-6
TNF-α	Tumor necrosis factor alpha
CXCL9/MIG	C-X-C motif chemokine ligand 9 / monokine induced by gamma interferon	IFN-γ/effector trafficking	IFN-γ–inducible CXCR3 ligands mediating cytotoxic effector recruitment, Th1 polarization, and antitumor immune surveillance.
CXCL10/IP-10	C-X-C motif chemokine ligand 10 / interferon gamma-induced protein 10
CXCL11/I-TAC	C-X-C motif chemokine ligand 11 / interferon-inducible T-cell alpha chemoattractant
CCL2/MCP-1	C-C motif chemokine ligand 2 / monocyte chemoattractant protein 1	Myeloid_innate_recruitment	Chemokine-driven recruitment of monocytes and other myeloid innate effector cells to inflamed tissue
CCL8/MCP-2	C-C motif chemokine ligand 8 / monocyte chemoattractant protein 2
CCL13/MCP-4	C-C motif chemokine ligand 13 / monocyte chemoattractant protein 4
CCL3/MIP-1α	C-C motif chemokine ligand 3 / macrophage inflammatory protein 1 alpha
CCL4/MIP-1β	C-C motif chemokine ligand 4 / macrophage inflammatory protein 1 beta
CCL15/MIP-1δ	C-C motif chemokine ligand 15 / macrophage inflammatory protein 1 delta
CXCL1/GRO	Growth-regulated oncogene	Neutrophilic_chemotaxis	Recruitment and directional migration of neutrophils along inflammatory chemokine gradients
CXCL5/ENA-78	C-X-C motif chemokine ligand 5 / epithelial neutrophil-activating peptide 78
CXCL6/GCP-2	C-X-C motif chemokine ligand 6 / granulocyte chemotactic protein 2
IL-8/CXCL8	Interleukin-8 / C-X-C motif chemokine ligand 8
CCL19/MIP-3β	C-C motif chemokine ligand 19 / macrophage inflammatory protein 3 beta	Lymphoid_organization_homing	Homeostatic lymphocyte homing and lymphoid tissue organization
CCL21/6Ckine	C-C motif chemokine ligand 21 / 6Ckine
CXCL13/BCA-1	C-X-C motif chemokine ligand 13 / B-cell-attracting chemokine 1
CXCL12/SDF-1α/β	C-X-C motif chemokine ligand 12 / stromal cell-derived factor 1 alpha-beta
CCL11/Eotaxin	C-C motif chemokine ligand 11 / eotaxin	Type2_barrier_chemotaxis	Type 2/barrier immune cell trafficking, especially eosinophil, Th2, and skin-homing leukocyte recruitment
CCL24/Eotaxin-2	C-C motif chemokine ligand 24 / eotaxin-2
CCL17/TARC	C-C motif chemokine ligand 17 / thymus and activation-regulated chemokine
CCL22/MDC	C-C motif chemokine ligand 22 / macrophage-derived chemokine
CCL27/CTACK	C-C motif chemokine ligand 27 / cutaneous T-cell-attracting chemokine
IL-17A	Interleukin-17A	Th17_mucosal_inflammation	Th17-associated mucosal inflammation and epithelial antimicrobial defense programming
IL-23	Interleukin-23
CCL20/MIP-3α	C-C motif chemokine ligand 20 / macrophage inflammatory protein 3 alpha
IL-10	Interleukin-10	Immune_counter_regulation	Anti-inflammatory feedback and restraint of excessive innate cytokine signaling
IL-1RA	Interleukin-1 receptor antagonist
IL-12p70	Interleukin-12 p70	Immune_activation_cytokines	Cytokine signals that activate and expand innate and adaptive immune effector responses
GM-CSF	Granulocyte-macrophage colony-stimulating factor
IL-1β	Interleukin-1 beta
IL-21	Interleukin-21
IL-13	Interleukin-13	Type2_cytokine_marker	Canonical type 2 effector cytokine linked to mucus production, alternative macrophage activation, and allergic inflammation
CX3CL1/Fractalkine	C-X3-C motif chemokine ligand 1 / fractalkine	Effector_cell_trafficking_marker	Adhesion-linked chemoattraction and tissue surveillance by cytotoxic effector leukocytes
IL-16	Interleukin-16	Lymphocyte_chemoattraction_marker	Chemoattraction and activation support for CD4+ T cells and other lymphocytes
IL-7	Interleukin-7	Lymphocyte_homeostasis_marker	Lymphocyte development, survival, and homeostatic maintenance, especially for T cells
TRAIL/TNFSF10	TNF-related apoptosis-inducing ligand / TNFSF10	Cytotoxic_apoptosis_marker	Death receptor-mediated apoptotic effector function of cytotoxic lymphocytes and NK cells

## Sheet: Table S3
Table S3. Weighted Spearman correlation coefficients among DNAm-IRS, circulating CRP and IL-6 levels, and DNAm-derived smoking pack-years in never-smoking women from the Shanghai Women's Health Study (n = 1366)
Variable	Ligthart	Wielscher	Linear_Hillary	Elnet_Hillary	Stevenson	mdNLR	CRP	IL6	DNAm_smkPkyrs
Ligthart	1	0.64***	0.32***	0.23***	0.39***	0.16***	0.19***	0.14*	0.61***
Wielscher	0.64***	1	0.85***	0.32***	0.21***	-0.34***	0.13***	0.07	0.46***
Linear_Hillary	0.32***	0.85***	1	0.18***	0.01	-0.66***	-0.02	-0.04	0.27***
Elnet	0.23***	0.32***	0.18***	1	0.05**	-0.06	0.30***	0.20***	0
Stevenson	0.39***	0.21***	0.01	0.05**	1	0.49***	0.18***	0.13*	0.17***
mdNLR	0.16***	-0.34***	-0.66***	-0.06	0.49***	1	0.16***	0.14***	0.03*
CRP	0.19***	0.13***	-0.02	0.30***	0.18***	0.16***	1	0.20***	0.08***
IL6	0.14*	0.07	-0.04	0.20***	0.13*	0.14***	0.20***	1	-0.04
DNAm_smkPkyrs	0.61***	0.46***	0.27***	0	0.17***	0.03*	0.08***	-0.04	1
* P<0.05 ** P<0.01 *** P<0.001. Correlations were estimated using inverse probability weights derived from the true lung cancer prevalence in the source cohort (686 cases/74,941 enrollees) to account for case enrichment in the nested case-control design. Pairwise sample sizes varied due to missing data: full cohort n = 1,366 except for circulating CRP (n = 471) and IL-6 (n = 426).

## Sheet: Table S4
Table S4. Associations between DNAm-IRS and lung cancer among never-smoking women in the prospective Shanghai Women's Health Study (n = 1,366)
	Model 1			Model 2			Model 3
DNAm-IRS	HR (95% CI)	p-value	FDR	HR (95% CI)	p-value	FDR	HR (95% CI)	p-value	FDR
Ligthart	0.85 (0.76-0.95)	0.0033	0.016	0.82 (0.72-0.93)	0.0017	0.0085	0.69 (0.59-0.80)	1.1e-06	5.4e-06
Wielscher	0.87 (0.77-0.97)	0.017	0.042	0.86 (0.74-0.99)	0.042	0.11	0.78 (0.66-0.92)	0.0027	0.0068
Linear_Hillary	0.90 (0.81-1.01)	0.081	0.14	0.95 (0.76-1.17)	0.61	0.64	0.88 (0.71-1.11)	0.28	0.35
Elnet_Hillary	1.02 (0.91-1.14)	0.73	0.87	1.03 (0.92-1.15)	0.64	0.64	1.02 (0.91-1.15)	0.71	0.71
Stevenson	0.99 (0.89-1.11)	0.87	0.87	0.90 (0.76-1.06)	0.21	0.34	0.89 (0.75-1.05)	0.16	0.27
mdNLR	1.07 (0.96-1.19)	0.22	0.22	1.07 (0.96-1.19)	0.22	0.22	1.06 (0.95-1.19)	0.27	0.27
All models were fitted using conditional logistic regression with risk-set matched strata; accordingly, the odds ratio may be interpreted as an estimate of the hazard ratio. Statistically significant associations (P < 0.05, two-sided) are shown in bold. Model 1 was adjusted for age and BMI. Model 2 was additionally adjusted for estimated leukocyte proportions (CD8+ T cells, CD4+ T cells, NK cells…

## Sheet: Table S5
Table S5. Associations between DNAm-IRS and histology confirmed lung cancer among never-smoking women in the prospective Shanghai Women's Health Study (n = 1,102)
	Model 1			Model 2			Model 3
DNAm-IRS	HR (95% CI)	p-value	FDR	HR (95% CI)	p-value	FDR	HR (95% CI)	p-value	FDR
Ligthart	0.85 (0.75-0.97)	0.014	0.043	0.82 (0.71-0.95)	0.0074	0.037	0.68 (0.57-0.81)	1.3e-05	6.5e-05
Wielscher	0.85 (0.75-0.97)	0.017	0.043	0.84 (0.71-1.00)	0.046	0.11	0.75 (0.62-0.90)	0.0026	0.0065
Linear_Hillary	0.90 (0.79-1.02)	0.11	0.18	0.97 (0.76-1.23)	0.78	0.92	0.90 (0.69-1.16)	0.4	0.65
Elnet_Hillary	1.00 (0.88-1.13)	0.98	0.98	1.01 (0.89-1.14)	0.92	0.92	1.00 (0.88-1.13)	0.99	0.99
Stevenson	1.01 (0.90-1.14)	0.84	0.98	0.95 (0.78-1.15)	0.58	0.92	0.94 (0.78-1.14)	0.52	0.65
mdNLR	1.07 (0.95-1.21)	0.26	0.26	1.07 (0.95-1.21)	0.26	0.26	1.06 (0.94-1.20)	0.31	0.31
All models were fitted using conditional logistic regression with risk-set matched strata; accordingly, the odds ratio may be interpreted as an estimate of the hazard ratio. Statistically significant associations (P < 0.05, two-sided) are shown in bold. Model 1 was adjusted for age and BMI. Model 2 was additionally adjusted for estimated leukocyte proportions (CD8+ T cells, CD4+ T cells, NK cells…

## Sheet: Table S6
Table S6. Associations between DNAm-IRS and lung cancer among never-smoking women in the prospective Shanghai Women's Health Study, excluding cases diagnosed within 2 years of blood collection (n = 1,298)
	Model 1			Model 2			Model 3
DNAm-IRS	HR (95% CI)	p-value	FDR	HR (95% CI)	p-value	FDR	HR (95% CI)	p-value	FDR
Ligthart	0.86 (0.76-0.96)	0.0075	0.038	0.83 (0.73-0.94)	0.0046	0.023	0.68 (0.58-0.79)	1.4e-06	7e-06
Wielscher	0.88 (0.78-0.99)	0.032	0.08	0.85 (0.73-0.98)	0.031	0.077	0.75 (0.64-0.89)	0.00098	0.0025
Linear_Hillary	0.92 (0.82-1.03)	0.17	0.28	0.92 (0.74-1.15)	0.47	0.58	0.85 (0.67-1.07)	0.16	0.2
Elnet_Hillary	0.98 (0.87-1.10)	0.7	0.74	0.98 (0.87-1.11)	0.78	0.78	0.98 (0.87-1.10)	0.69	0.69
Stevenson	0.98 (0.88-1.10)	0.74	0.74	0.90 (0.76-1.06)	0.2	0.34	0.88 (0.74-1.05)	0.15	0.2
mdNLR	1.04 (0.93-1.17)	0.5	0.5	1.04 (0.93-1.17)	0.5	0.5	1.03 (0.92-1.16)	0.58	0.58
All models were fitted using conditional logistic regression with risk-set matched strata; accordingly, the odds ratio may be interpreted as an estimate of the hazard ratio. Statistically significant associations (P < 0.05, two-sided) are shown in bold. Model 1 was adjusted for age and BMI. Model 2 was additionally adjusted for estimated leukocyte proportions (CD8+ T cells, CD4+ T cells, NK cells…

## Sheet: Table S7
Table S7. Associations between DNAm-IRS and lung cancer risk among never-smoking women, stratified by the median interval from blood collection to diagnosis (10.1 years), in the prospective Shanghai Women’s Health Study (n = 1,366)
	Cancer diagnosis ≤10.1 years from blood collection (289 case-control pairs)						Cancer diagnosis >10.1 years from blood collection (287 case-control pairs)
	Model 1		Model 2		Model 3		Model 1		Model 2		Model 3
DNAm-IRS	HR (95% CI)	p-value	HR (95% CI)	p-value	HR (95% CI)	p-value	HR (95% CI)	p-value	HR (95% CI)	p-value	HR (95% CI)	p-value
Ligthart	0.88 (0.75-1.04)	0.13	0.95 (0.79-1.14)	0.57	0.77 (0.61-0.97)	0.024	0.81 (0.68-0.97)	0.02	0.74 (0.61-0.92)	0.0051	0.63 (0.49-0.80)	0.0002
Wielscher	0.90 (0.76-1.07)	0.23	0.99 (0.78-1.24)	0.9	0.86 (0.66-1.11)	0.23	0.81 (0.67-0.98)	0.029	0.77 (0.60-0.97)	0.026	0.70 (0.54-0.91)	0.0065
Linear_Hillary	0.94 (0.81-1.11)	0.48	1.10 (0.80-1.53)	0.55	0.98 (0.69-1.38)	0.9	0.84 (0.69-1.02)	0.074	0.82 (0.58-1.18)	0.29	0.78 (0.54-1.12)	0.18
Elnet_Hillary	1.13 (0.96-1.35)	0.15	1.14 (0.96-1.37)	0.14	1.14 (0.95-1.37)	0.15	0.95 (0.80-1.13)	0.55	0.97 (0.81-1.16)	0.76	0.97 (0.81-1.16)	0.72
Stevenson	0.99 (0.84-1.16)	0.87	1.06 (0.83-1.35)	0.66	1.05 (0.82-1.34)	0.71	0.97 (0.82-1.15)	0.72	0.84 (0.64-1.12)	0.24	0.84 (0.63-1.12)	0.23
mdNLR	1.00 (0.85-1.17)	0.97	1.00 (0.85-1.17)	0.97	0.99 (0.84-1.16)	0.9	1.11 (0.92-1.33)	0.29	1.11 (0.92-1.33)	0.29	1.10 (0.91-1.32)	0.33
All models were fitted using conditional logistic regression with risk-set matched strata; accordingly, the odds ratio may be interpreted as an estimate of the hazard ratio. Statistically significant associations (P < 0.05, two-sided) are shown in bold. Model 1 was adjusted for age and BMI. Model 2 was additionally adjusted for estimated leukocyte proportions (CD8+ T cells, CD4+ T cells, NK cells…

## Sheet: Table S8
Table S8. Associations between DNAm-IRS and lung adenocarcinoma among never-smoking women in the prospective Shanghai Women's Health Study (n = 790)
	Model 1			Model 2			Model 3
DNAm-IRS	HR (95% CI)	p-value	FDR	HR (95% CI)	p-value	FDR	HR (95% CI)	p-value	FDR
Ligthart	0.87 (0.75-1.01)	0.063	0.14	0.82 (0.70-0.98)	0.024	0.088	0.70 (0.57-0.86)	0.00075	0.0038
Wielscher	0.83 (0.71-0.97)	0.018	0.091	0.81 (0.67-0.99)	0.035	0.088	0.74 (0.59-0.92)	0.0061	0.015
Linear_Hillary	0.87 (0.75-1.02)	0.085	0.14	0.88 (0.66-1.17)	0.38	0.47	0.83 (0.61-1.12)	0.22	0.37
Elnet_Hillary	1.00 (0.87-1.15)	0.96	0.96	1.01 (0.88-1.17)	0.85	0.85	1.01 (0.87-1.17)	0.91	0.91
Stevenson	0.98 (0.85-1.13)	0.81	0.96	0.89 (0.71-1.12)	0.32	0.47	0.89 (0.71-1.11)	0.3	0.38
mdNLR	1.05 (0.91-1.21)	0.49	0.49	1.05 (0.91-1.21)	0.49	0.49	1.04 (0.91-1.20)	0.56	0.56
All models were fitted using conditional logistic regression with risk-set matched strata; accordingly, the odds ratio may be interpreted as an estimate of the hazard ratio. Statistically significant associations (P < 0.05, two-sided) are shown in bold. Model 1 was adjusted for age and BMI. Model 2 was additionally adjusted for estimated leukocyte proportions (CD8+ T cells, CD4+ T cells, NK cells…

## Sheet: Table S9
Table S9. Associations between DNAm-IRS and lung adenocarcinoma among never-smoking women in the prospective Shanghai Women's Health Study, excluding cases diagnosed within 2 years of blood collection (n = 746)
	Model 1			Model 2			Model 3
DNAm-IRS	HR (95% CI)	p-value	FDR	HR (95% CI)	p-value	FDR	HR (95% CI)	p-value	FDR
Ligthart	0.87 (0.75-1.02)	0.083	0.21	0.82 (0.69-0.97)	0.023	0.065	0.68 (0.55-0.84)	0.00042	0.0021
Wielscher	0.84 (0.71-0.98)	0.032	0.16	0.80 (0.65-0.97)	0.026	0.065	0.71 (0.57-0.89)	0.0032	0.0081
Linear_Hillary	0.89 (0.76-1.04)	0.15	0.26	0.86 (0.64-1.17)	0.34	0.43	0.81 (0.59-1.11)	0.18	0.23
Elnet_Hillary	0.96 (0.83-1.11)	0.55	0.64	0.99 (0.85-1.15)	0.85	0.85	0.98 (0.84-1.14)	0.76	0.76
Stevenson	0.97 (0.83-1.12)	0.64	0.64	0.85 (0.68-1.08)	0.19	0.31	0.85 (0.67-1.08)	0.18	0.23
mdNLR	1.04 (0.90-1.20)	0.58	0.58	1.04 (0.90-1.20)	0.58	0.58	1.03 (0.89-1.20)	0.65	0.65
All models were fitted using conditional logistic regression with risk-set matched strata; accordingly, the odds ratio may be interpreted as an estimate of the hazard ratio. Statistically significant associations (P < 0.05, two-sided) are shown in bold. Model 1 was adjusted for age and BMI. Model 2 was additionally adjusted for estimated leukocyte proportions (CD8+ T cells, CD4+ T cells, NK cells…

[truncated: 7 more sheets: Table 10, Table S11, Table S12, Table S13, Table S14, Table S15, Table S16]
